# Supplementary material for: The overlap between Alzheimer's disease and epilepsy uncovered by transcriptome sequencing
Source: Clin Transl Med. 2020 Sep 11;10(5):e169. doi: 10.1002/ctm2.169 (PMC7507445; doi:10.1002/ctm2.169)
Supplement: Supplementary file 3 — Supporting Information [file CTM2-10-e169-s004.csv]

Pathway	Total	Expected	Hits	P.Value	FDR
Antigen processing and presentation	91	0.514	11	1.87e-12	5.86e-10
Phagosome	181	1.02	13	1.21e-11	1.7e-09
Epstein-Barr virus infection	230	1.3	14	1.63e-11	1.7e-09
Viral myocarditis	88	0.497	10	3.99e-11	3.13e-09
Allograft rejection	64	0.361	9	5.8e-11	3.51e-09
Graft-versus-host disease	65	0.367	9	6.7e-11	3.51e-09
Type I diabetes mellitus	70	0.395	9	1.33e-10	5.99e-09
Toxoplasmosis	108	0.61	10	3.15e-10	1.24e-08
Autoimmune thyroid disease	79	0.446	9	4.07e-10	1.42e-08
HTLV-I infection	246	1.39	13	5.73e-10	1.8e-08
Staphylococcus aureus infection	96	0.542	9	2.39e-09	6.82e-08
Cell adhesion molecules (CAMs)	171	0.966	10	2.83e-08	7.4e-07
Herpes simplex infection	439	2.48	14	7.51e-08	1.81e-06
ECM-receptor interaction	83	0.469	7	3.5e-07	7.84e-06
Complement and coagulation cascades	88	0.497	7	5.23e-07	1.03e-05
Tuberculosis	178	1.01	9	5.26e-07	1.03e-05
Leishmaniasis	67	0.378	6	1.81e-06	3.25e-05
Amoebiasis	106	0.599	7	1.86e-06	3.25e-05
Kaposi's sarcoma-associated herpesvirus infection	217	1.23	9	2.76e-06	4.56e-05
Rheumatoid arthritis	84	0.474	6	6.86e-06	0.000108
Th1 and Th2 cell differentiation	87	0.491	6	8.41e-06	0.000126
Asthma	25	0.141	4	1.04e-05	0.000148
Focal adhesion	199	1.12	8	1.33e-05	0.000178
Systemic lupus erythematosus	143	0.808	7	1.36e-05	0.000178
Inflammatory bowel disease (IBD)	59	0.333	5	1.85e-05	0.000232
Pertussis	76	0.429	5	6.35e-05	0.000767
Intestinal immune network for IgA production	43	0.243	4	9.41e-05	0.00109
PI3K-Akt signaling pathway	358	2.02	9	0.000147	0.00165
Small cell lung cancer	92	0.52	5	0.000158	0.00171
Hematopoietic cell lineage	95	0.537	5	0.000184	0.00192
Th17 cell differentiation	102	0.576	5	0.000257	0.0026
Chagas disease (American trypanosomiasis)	103	0.582	5	0.000269	0.00264
Viral carcinogenesis	231	1.3	7	0.000285	0.00271
Influenza A	164	0.926	6	0.000296	0.00273
TNF signaling pathway	110	0.621	5	0.000365	0.00327
Pathways in cancer	535	3.02	10	0.000668	0.00582
Proteoglycans in cancer	204	1.15	6	0.000941	0.00799
Protein digestion and absorption	90	0.508	4	0.0016	0.0133
AGE-RAGE signaling pathway in diabetic complications	101	0.57	4	0.00245	0.0197
Cellular senescence	186	1.05	5	0.0038	0.0298
Legionellosis	58	0.328	3	0.0042	0.0321
Natural killer cell mediated cytotoxicity	118	0.667	4	0.00429	0.0321
Regulation of actin cytoskeleton	217	1.23	5	0.00727	0.0527
Adipocytokine signaling pathway	71	0.401	3	0.00739	0.0527
Endocytosis	270	1.53	5	0.0175	0.122
NF-kappa B signaling pathway	109	0.616	3	0.0234	0.16
Malaria	49	0.277	2	0.031	0.207
Platelet activation	125	0.706	3	0.0333	0.218
Amyotrophic lateral sclerosis (ALS)	52	0.294	2	0.0346	0.222
Fluid shear stress and atherosclerosis	143	0.808	3	0.0466	0.292
Measles	144	0.813	3	0.0474	0.292
