# Supplementary material for: The overlap between Alzheimer's disease and epilepsy uncovered by transcriptome sequencing
Source: Clin Transl Med. 2020 Sep 11;10(5):e169. doi: 10.1002/ctm2.169 (PMC7507445; doi:10.1002/ctm2.169)
Supplement: Supplementary file 4 — Supporting Information [file CTM2-10-e169-s003.csv]

Pathway	Total	Expected	Hits	P.Value	FDR
Regulation of actin cytoskeleton	217	1.81	10	1.13e-05	0.00356
Fluid shear stress and atherosclerosis	143	1.19	8	2.3e-05	0.00361
HIF-1 signaling pathway	105	0.877	6	0.00023	0.0241
Adherens junction	72	0.602	5	0.00032	0.0251
ErbB signaling pathway	84	0.702	5	0.000653	0.0356
Ras signaling pathway	233	1.95	8	0.00068	0.0356
Transcriptional misregulation in cancer	183	1.53	7	0.000796	0.0357
Signaling pathways regulating pluripotency of stem cells	137	1.14	6	0.000954	0.0374
Focal adhesion	199	1.66	7	0.0013	0.0454
Circadian rhythm	30	0.251	3	0.00193	0.0606
Renal cell carcinoma	68	0.568	4	0.00244	0.0672
Acute myeloid leukemia	69	0.576	4	0.00257	0.0672
Osteoclast differentiation	128	1.07	5	0.00422	0.0984
EGFR tyrosine kinase inhibitor resistance	80	0.668	4	0.00439	0.0984
Gap junction	86	0.719	4	0.00568	0.119
Proteoglycans in cancer	204	1.7	6	0.00697	0.137
TGF-beta signaling pathway	93	0.777	4	0.00747	0.138
Prostate cancer	97	0.81	4	0.00865	0.143
MicroRNAs in cancer	281	2.35	7	0.00876	0.143
Oxytocin signaling pathway	154	1.29	5	0.00913	0.143
AGE-RAGE signaling pathway in diabetic complications	101	0.844	4	0.00994	0.147
Th17 cell differentiation	102	0.852	4	0.0103	0.147
MAPK signaling pathway	294	2.46	7	0.0111	0.151
Viral carcinogenesis	231	1.93	6	0.0124	0.156
Tight junction	167	1.4	5	0.0127	0.156
NF-kappa B signaling pathway	109	0.911	4	0.0129	0.156
Axon guidance	180	1.5	5	0.017	0.198
FoxO signaling pathway	132	1.1	4	0.0243	0.251
Glioma	75	0.627	3	0.0246	0.251
Chronic myeloid leukemia	76	0.635	3	0.0255	0.251
Estrogen signaling pathway	134	1.12	4	0.0255	0.251
Neuroactive ligand-receptor interaction	348	2.91	7	0.0256	0.251
PI3K-Akt signaling pathway	358	2.99	7	0.0293	0.271
Insulin signaling pathway	140	1.17	4	0.0293	0.271
ECM-receptor interaction	83	0.693	3	0.0319	0.286
Pathways in cancer	535	4.47	9	0.0332	0.289
Kaposi's sarcoma-associated herpesvirus infection	217	1.81	5	0.0346	0.294
Colorectal cancer	88	0.735	3	0.037	0.306
GnRH signaling pathway	90	0.752	3	0.0392	0.315
IL-17 signaling pathway	91	0.76	3	0.0403	0.316
Endocrine resistance	93	0.777	3	0.0425	0.32
Epstein-Barr virus infection	230	1.92	5	0.0428	0.32
Bladder cancer	41	0.343	2	0.0458	0.334
Hepatitis B	163	1.36	4	0.0471	0.336
Jak-STAT signaling pathway	165	1.38	4	0.0488	0.341
